# Supplementary material for: An Integrated Approach Including CRISPR/Cas9-Mediated Nanopore Sequencing, Mate Pair Sequencing, and Cytogenomic Methods to Characterize Complex Structural Rearrangements in Acute Myeloid Leukemia
Source: Biomedicines. 2024 Mar 7;12(3):598. doi: 10.3390/biomedicines12030598 (PMC10968562; doi:10.3390/biomedicines12030598)
Supplement: Supplementary file 1 [file biomedicines-12-00598-s001.zip]

Archive with 1 entries (1 files):
- biomedicines-2871940-supplementary.pdf
